# Supplementary material for: Exercise-Induced FNDC5/Irisin Ameliorates Cognitive Impairment in Aged Mice, Associated with Antioxidant and Neurotrophic Responses
Source: Antioxidants (Basel). 2025 Oct 15;14(10):1239. doi: 10.3390/antiox14101239 (PMC12561080; doi:10.3390/antiox14101239)
Supplement: Supplementary file 1 [file antioxidants-14-01239-s001.zip]

Archive with 1 entries (1 files):
- antioxidants-3741434-supplementary.pptx
